# Supplementary material for: Influence of Different Litter Regimens on Ceca Microbiota Profiles in Salmonella-Challenged Broiler Chicks
Source: Animals (Basel). 2025 Jul 11;15(14):2039. doi: 10.3390/ani15142039 (PMC12291792; doi:10.3390/ani15142039)
Supplement: Supplementary file 1 [file animals-15-02039-s001.zip]

Archive with 1 entries (1 files):
- animals-3670368-supplementary.pdf
